# Supplementary material for: TcCARP3 modulates compartmentalized cAMP signals involved in osmoregulation, infection of mammalian cells, and colonization of the triatomine vector in the human pathogen Trypanosoma cruzi
Source: mBio. 2025 May 23;16(6):e00994-25. doi: 10.1128/mbio.00994-25 (PMC12153354; doi:10.1128/mbio.00994-25)
Supplement: Table S1 — TcCARP3 specific protein interactors identified by mass spectrometry analysis. [file mbio.00994-25-s0002.xlsx]

## Sheet: 282 PPI TcCARP3 for submission
	Table S1. List of total TcCARP3 protein interactors identified my mass spectrometry analysis
	Scaffold: Version: Scaffold_5.3.3
	Modification Metadata Set: 0 modifications
	Source: None
	Comment:
	Protein Grouping Strategy: Experiment-wide grouping with binary peptide-protein weights
	Peptide Thresholds: 95.0% minimum
	Protein Thresholds: 99.0% minimum and 2 peptides minimum
	Peptide FDR: 0.0% (Decoy)
	Protein FDR: 0.3% (Decoy)
	GO Annotation Source(s):
	Pathway Annotation Source(s):
	Alternate ID Source(s): FASTA:UniProt/Swiss-Prot (UniProtKB)
	Database Name: the Ab_plus_20230623.fasta; Contaminants_minus_Bos_taurus_20120713_20210211.fasta; TcruziYC6_TriTrypDB-67_20240206.fasta; MSLdb_240426 database
								Total Spectrum Count	Total Spectrum Count	Total Spectrum Count	Total Spectrum Count	Total Spectrum Count
Number	Identified Proteins (284/1697). TcCARP3-3xHA pulldown and mass spectrometry analysis.	Accession Number	Alternate ID	Molecular Weight	T-Test (p-value): *(p < 0.01464)	Fold Change by Category	Quantitative Profile	EV1	EV3	OE1	OE2	OE3
1	TcCARP3, C-terminal 3xHA, Trypanosoma cruzi Y strain | Start to End | segment_length=545 [match TcYC6_0045920 gene_product=hypothetical protein, conserved | protein_length=515]	NLan01		62 kDa	< 0.00010	INF	EV low, OE high	0	0	723	778	777				TcYC6_0073080
2	gene_product=putative receptor-type adenylate cyclase | protein_length=1258	TcYC6_0073080		136 kDa	0.003	INF	EV low, OE high	0	0	105	87	118				TcYC6_0073060
3	gene_product=putative receptor-type adenylate cyclase | protein_length=1258	TcYC6_0073060		136 kDa	0.0015	INF	EV low, OE high	0	0	101	88	112				TcYC6_0088580
4	gene_product=D-isomer specific 2-hydroxyacid dehydrogenase-protein, putative | protein_length=340	TcYC6_0088580 (+2)		39 kDa	0.00034	INF	EV low, OE high	0	0	77	71	82				TcYC6_0088550
5	gene_product=D-isomer specific 2-hydroxyacid dehydrogenase-protein, putative | protein_length=340	TcYC6_0088550		39 kDa	0.00044	INF	EV low, OE high	0	0	76	70	82				TcYC6_0088540
6	gene_product=D-isomer specific 2-hydroxyacid dehydrogenase-protein, putative | protein_length=218	TcYC6_0088540		25 kDa	0.00011	INF	EV low, OE high	0	0	44	40	43				TcYC6_0122100
7	gene_product=receptor-type adenylate cyclase, putative | protein_length=1281	TcYC6_0122100		141 kDa	0.00041	INF	EV low, OE high	0	0	38	43	44				TcYC6_0068740
8	gene_product=btb/poz domain containing protein, putative | protein_length=511	TcYC6_0068740		57 kDa	0.014	INF	EV low, OE high	0	0	33	51	34				TcYC6_0051800
9	gene_product=receptor-type adenylate cyclase, putative | protein_length=1281	TcYC6_0051800		141 kDa	0.0033	INF	EV low, OE high	0	0	38	33	45				TcYC6_0117000
10	gene_product=P-type H+-ATPase, putative | protein_length=917	TcYC6_0117000		101 kDa	0.0097	INF	EV low, OE high	0	0	30	34	46				TcYC6_0077860
11	gene_product=serine peptidase , putative | protein_length=867	TcYC6_0077860		97 kDa	0.0019	INF	EV low, OE high	0	0	30	35	39				TcYC6_0051770
12	gene_product=receptor-type adenylate cyclase, putative | protein_length=1281	TcYC6_0051770		141 kDa	0.0035	INF	EV low, OE high	0	0	34	30	41				TcYC6_0107360
13	gene_product=cytoskeleton-associated protein CAP5.5, putative | protein_length=806	TcYC6_0107360		90 kDa	0.0059	INF	EV low, OE high	0	0	29	31	41				TcYC6_0062380
14	gene_product=threonyl-tRNA synthetase, putative | protein_length=817	TcYC6_0062380		93 kDa	< 0.00010	INF	EV low, OE high	0	0	35	34	36				TcYC6_0076300
15	gene_product=UNC119 | protein_length=196	TcYC6_0076300		23 kDa	0.0009	INF	EV low, OE high	0	0	32	37	39				TcYC6_0115670
16	gene_product=aconitase, putative | protein_length=898	TcYC6_0115670		99 kDa	0.003	INF	EV low, OE high	0	0	33	31	41				TcYC6_0146820
17	gene_product=retrotransposon hot spot (RHS) protein, putative | protein_length=957	TcYC6_0146820		109 kDa	0.0049	INF	EV low, OE high	0	0	22	20	28				TcYC6_0105110
18	gene_product=calreticulin, putative | protein_length=401	TcYC6_0105110		46 kDa	0.00058	INF	EV low, OE high	0	0	19	19	22				TcYC6_0059630
19	gene_product=thimet oligopeptidase, putative | protein_length=686	TcYC6_0059630		78 kDa	0.0062	INF	EV low, OE high	0	0	23	31	34				TcYC6_0089430
20	gene_product=asparaginyl-tRNA synthetase, putative | protein_length=745	TcYC6_0089430		85 kDa	0.007	INF	EV low, OE high	0	0	22	21	30				TcYC6_0126890
21	gene_product=sterol 24-c-methyltransferase, putative | protein_length=359	TcYC6_0126890		40 kDa	0.00074	INF	EV low, OE high	0	0	26	22	26				TcYC6_0031180
22	gene_product=ubiquitin-activating enzyme E1, putative | protein_length=1038	TcYC6_0031180		114 kDa	0.0023	INF	EV low, OE high	0	0	25	26	32				TcYC6_0015740
23	gene_product=receptor-type adenylate cyclase, putative | protein_length=1281	TcYC6_0015740		141 kDa	0.0057	INF	EV low, OE high	0	0	22	32	30				TcYC6_0060470
24	gene_product=glucose-6-phosphate isomerase, glycosomal, putative | protein_length=608	TcYC6_0060470		68 kDa	0.0025	INF	EV low, OE high	0	0	26	26	33				TcYC6_0066800
25	gene_product=hypothetical protein, conserved | protein_length=826	TcYC6_0066800		95 kDa	0.002	INF	EV low, OE high	0	0	17	21	22				TcYC6_0066520
26	gene_product=glutamine hydrolysing (not ammonia-dependent) carbomoyl phosphate synthase, putative | protein_length=1834	TcYC6_0066520		206 kDa	0.0039	INF	EV low, OE high	0	0	23	32	27				TcYC6_0103070
27	gene_product=squalene monooxygenase | protein_length=572	TcYC6_0103070		64 kDa	0.00013	INF	EV low, OE high	0	0	23	21	23				TcYC6_0073570
28	gene_product=T-complex protein 1, beta subunit, putative | protein_length=529	TcYC6_0073570		58 kDa	0.00043	INF	EV low, OE high	0	0	26	25	29				TcYC6_0013340
29	gene_product=btb/poz domain containing protein, putative | protein_length=317	TcYC6_0013340		35 kDa	0.0043	INF	EV low, OE high	0	0	21	29	23				TcYC6_0128990
30	gene_product=trans-sialidase, Group II, putative | protein_length=751	TcYC6_0128990		82 kDa	0.0079	INF	EV low, OE high	0	0	19	29	27				TcYC6_0102100
31	gene_product=mitochondrial processing peptidase alpha subunit, putative | protein_length=511	TcYC6_0102100		57 kDa	0.0042	INF	EV low, OE high	0	0	17	21	24				TcYC6_0089970
32	gene_product=regulatory subunit of protein kinase a-like protein, putative | protein_length=558	TcYC6_0089970		63 kDa	0.0015	INF	EV low, OE high	0	0	21	20	25				TcYC6_0017040
33	gene_product=cysteine peptidase, Clan CA, family C2, putative | protein_length=837	TcYC6_0017040		96 kDa	0.0081	INF	EV low, OE high	0	0	19	19	27				TcYC6_0126770
34	gene_product=tyrosine aminotransferase, putative | protein_length=417	TcYC6_0126770		46 kDa	0.0028	INF	EV low, OE high	0	0	17	13	17				TcYC6_0146010
35	gene_product=retrotransposon hot spot (RHS) protein, putative | protein_length=580	TcYC6_0146010		66 kDa	0.0055	INF	EV low, OE high	0	0	19	21	27				TcYC6_0084340
36	gene_product=putative tricarboxylate carrier | protein_length=327	TcYC6_0084340		36 kDa	0.00039	INF	EV low, OE high	0	0	24	21	24				TcYC6_0114550
37	gene_product=aldo-keto reductase | protein_length=282	TcYC6_0114550		33 kDa	< 0.00010	INF	EV low, OE high	0	0	19	18	18				TcYC6_0051420
38	gene_product=putative receptor-type adenylate cyclase | protein_length=1220	TcYC6_0051420		134 kDa	0.012	INF	EV low, OE high	0	0	20	19	29				TcYC6_0045790
39	gene_product=dihydrofolate reductase-thymidylate synthase | protein_length=521	TcYC6_0045790		59 kDa	0.0054	INF	EV low, OE high	0	0	16	15	21				TcYC6_0119160
40	gene_product=mitochondrial RNA binding complex 1 subunit, putative | protein_length=661	TcYC6_0119160		72 kDa	0.0022	INF	EV low, OE high	0	0	20	22	26				TcYC6_0073460
41	gene_product=hypothetical protein, conserved | protein_length=517	TcYC6_0073460		59 kDa	0.0017	INF	EV low, OE high	0	0	18	20	23				TcYC6_0105140
42	gene_product=hypothetical protein, conserved | protein_length=575	TcYC6_0105140		66 kDa	0.014	INF	EV low, OE high	0	0	12	19	20				TcYC6_0037840
43	gene_product=Present in the outer mitochondrial membrane proteome 10 | protein_length=591	TcYC6_0037840		65 kDa	0.0034	INF	EV low, OE high	0	0	16	19	22				TcYC6_0072760
44	gene_product=Metallocarboxypeptidase 1 | protein_length=503	TcYC6_0072760		58 kDa	0.0058	INF	EV low, OE high	0	0	16	18	23				TcYC6_0102650
45	gene_product=adenylosuccinate synthetase, putative | protein_length=616	TcYC6_0102650		68 kDa	0.013	INF	EV low, OE high	0	0	13	19	22				TcYC6_0091050
46	gene_product=phosphomannomutase-like protein, putative | protein_length=585	TcYC6_0091050		65 kDa	0.012	INF	EV low, OE high	0	0	14	18	23				TcYC6_0019610
47	gene_product=proline racemase | protein_length=354	TcYC6_0019610		38 kDa	0.001	INF	EV low, OE high	0	0	17	19	21				TcYC6_0109720
48	gene_product=hypothetical protein | protein_length=622	TcYC6_0109720		68 kDa	0.0044	INF	EV low, OE high	0	0	20	17	24				TcYC6_0109610
49	gene_product=carnitine/choline acetyltransferase, putative | protein_length=610	TcYC6_0109610		67 kDa	0.0086	INF	EV low, OE high	0	0	23	15	22				TcYC6_0060390
50	gene_product=glutamic--pyruvic transaminase, putative | protein_length=497	TcYC6_0060390		55 kDa	0.006	INF	EV low, OE high	0	0	18	15	22				TcYC6_0012260
51	gene_product=putative Mitochondrial import receptor subunit ATOM69 | protein_length=618	TcYC6_0012260		70 kDa	0.0082	INF	EV low, OE high	0	0	15	16	22				TcYC6_0068800
52	gene_product=galactokinase-like protein, putative | protein_length=468	TcYC6_0068800		52 kDa	0.012	INF	EV low, OE high	0	0	13	20	21				TcYC6_0022740
53	gene_product=methionyl-tRNA synthetase, putative | protein_length=765	TcYC6_0022740		86 kDa	0.0053	INF	EV low, OE high	0	0	14	14	19				TcYC6_0012090
54	gene_product=dipeptidyl-peptidase, putative | protein_length=677	TcYC6_0012090		77 kDa	0.013	INF	EV low, OE high	0	0	17	14	23				TcYC6_0054780
55	gene_product=transaldolase, putative | protein_length=331	TcYC6_0054780		36 kDa	0.0011	INF	EV low, OE high	0	0	15	15	18				TcYC6_0109280
56	gene_product=5-histidylcysteine sulfoxide synthase | protein_length=752	TcYC6_0109280		87 kDa	0.012	INF	EV low, OE high	0	0	12	20	17				TcYC6_0089490
57	gene_product=Aminotransferase class IV, putative | protein_length=373	TcYC6_0089490		42 kDa	0.0073	INF	EV low, OE high	0	0	12	18	17				TcYC6_0000770
58	gene_product=glucose-6-phosphate 1-dehydrogenase | protein_length=555	TcYC6_0000770		63 kDa	0.0011	INF	EV low, OE high	0	0	13	14	16				TcYC6_0127360
59	gene_product=dihydrolipoamide acetyltransferase precursor, putative | protein_length=471	TcYC6_0127360		50 kDa	0.0017	INF	EV low, OE high	0	0	16	14	18				TcYC6_0063070
60	gene_product=isocitrate dehydrogenase [NADP], mitochondrial precursor, putative | protein_length=433	TcYC6_0063070		49 kDa	0.0036	INF	EV low, OE high	0	0	13	13	17				TcYC6_0021830
61	gene_product=ATP-dependent RNA helicase SUB2, putative | protein_length=436	TcYC6_0021830		49 kDa	0.011	INF	EV low, OE high	0	0	11	12	17				TcYC6_0044740
62	gene_product=glycerol-3-phosphate dehydrogenase, putative | protein_length=603	TcYC6_0044740		67 kDa	0.013	INF	EV low, OE high	0	0	12	16	20				TcYC6_0121550
63	gene_product=2,3-bisphosphoglycerate-independent phosphoglycerate mutase, putative | protein_length=554	TcYC6_0121550		60 kDa	0.0047	INF	EV low, OE high	0	0	14	13	18				TcYC6_0129890
64	gene_product=trans-sialidase, Group II, putative | protein_length=728	TcYC6_0129890		79 kDa	0.0069	INF	EV low, OE high	0	0	11	8	12				TcYC6_0107980
65	gene_product=26S proteasome regulatory non-ATPase subunit | protein_length=904	TcYC6_0107980		98 kDa	0.012	INF	EV low, OE high	0	0	11	14	18				TcYC6_0022780
66	gene_product=proteasome regulatory non-ATP-ase subunit 5, putative | protein_length=480	TcYC6_0022780		55 kDa	0.0012	INF	EV low, OE high	0	0	14	15	12				TcYC6_0098890
67	gene_product=S-adenosylmethionine synthetase, putative | protein_length=394	TcYC6_0098890		43 kDa	0.00068	INF	EV low, OE high	0	0	12	12	14				TcYC6_0046330
68	gene_product=glutamine synthetase, putative | protein_length=381	TcYC6_0046330 (+1)		43 kDa	0.0017	INF	EV low, OE high	0	0	12	15	15				TcYC6_0029360
69	gene_product=glyceraldehyde 3-phosphate dehydrogenase, cytosolic, putative | protein_length=338	TcYC6_0029360 (+2)		36 kDa	0.0057	INF	EV low, OE high	0	0	12	13	17				TcYC6_0107030
70	gene_product=hypothetical protein, conserved | protein_length=896	TcYC6_0107030		101 kDa	0.00033	INF	EV low, OE high	0	0	13	14	15				TcYC6_0122980
71	gene_product=isoleucyl-tRNA synthetase, putative | protein_length=1156	TcYC6_0122980		132 kDa	0.0049	INF	EV low, OE high	0	0	11	10	14				TcYC6_0009400
72	gene_product=mitochondrial processing peptidase alpha subunit, putative | protein_length=464	TcYC6_0009400		51 kDa	0.0047	INF	EV low, OE high	0	0	14	13	18				TcYC6_0047420
73	gene_product=oligosaccharyl transferase subunit, putative | protein_length=832	TcYC6_0047420 (+2)		93 kDa	0.0034	INF	EV low, OE high	0	0	11	8	10				TcYC6_0043910
74	gene_product=amino acid permease/transporter, putative | protein_length=503	TcYC6_0043910		56 kDa	0.0028	INF	EV low, OE high	0	0	9	10	12				TcYC6_0000500
75	gene_product=proteasome regulatory non-ATPase subunit 6, putative | protein_length=526	TcYC6_0000500		59 kDa	0.0047	INF	EV low, OE high	0	0	14	12	17				TcYC6_0128930
76	gene_product=trans-sialidase, Group II, putative | protein_length=720	TcYC6_0128930		78 kDa	0.00019	INF	EV low, OE high	0	0	10	9	10				TcYC6_0011990
77	gene_product=Vacuolar proton pump subunit B, putative | protein_length=496	TcYC6_0011990		56 kDa	0.002	INF	EV low, OE high	0	0	13	10	12				TcYC6_0012660
78	gene_product=proteasome regulatory non-ATPase subunit 2, putative | protein_length=961	TcYC6_0012660		106 kDa	0.0081	INF	EV low, OE high	0	0	15	11	17				TcYC6_0018260
79	gene_product=serine hydroxymethyltransferase, putative | protein_length=461	TcYC6_0018260		51 kDa	0.0071	INF	EV low, OE high	0	0	10	14	15				TcYC6_0030360
80	gene_product=hypothetical protein, conserved | protein_length=310	TcYC6_0030360		34 kDa	0.0047	INF	EV low, OE high	0	0	13	14	18				TcYC6_0074940
81	gene_product=protein phosphatase 2C, putative | protein_length=407	TcYC6_0074940		46 kDa	0.0047	INF	EV low, OE high	0	0	12	14	17				TcYC6_0096150
82	gene_product=importin alpha, putative | protein_length=533	TcYC6_0096150		58 kDa	< 0.00010	INF	EV low, OE high	0	0	16	15	16				TcYC6_0034920
83	gene_product=ATP-dependent protease ATPase subunit HslU1, putative | protein_length=474	TcYC6_0034920		52 kDa	0.00067	INF	EV low, OE high	0	0	10	12	11				TcYC6_0095430
84	gene_product=nitrate reductase, putative | protein_length=484	TcYC6_0095430		52 kDa	0.0056	INF	EV low, OE high	0	0	11	11	15				TcYC6_0100380
85	gene_product=phosphoacetylglucosamine mutase, putative | protein_length=610	TcYC6_0100380		67 kDa	0.01	INF	EV low, OE high	0	0	10	13	16				TcYC6_0090930
86	gene_product=V-type ATPase, A subunit, putative | protein_length=610	TcYC6_0090930		68 kDa	0.00067	INF	EV low, OE high	0	0	12	10	11				TcYC6_0112960
87	gene_product=inosine-5'-monophosphate dehydrogenase, putative | protein_length=512	TcYC6_0112960		56 kDa	0.0071	INF	EV low, OE high	0	0	16	12	11				TcYC6_0043150
88	gene_product=eukaryotic release factor 3, putative | protein_length=680	TcYC6_0043150		75 kDa	0.0049	INF	EV low, OE high	0	0	10	11	14				TcYC6_0004060
89	gene_product=delta-1-pyrroline-5-carboxylate dehydrogenase, putative | protein_length=561	TcYC6_0004060		62 kDa	0.0034	INF	EV low, OE high	0	0	10	10	13				TcYC6_0040720
90	gene_product=eukaryotic translation initiation factor 2 subunit, putative | protein_length=477	TcYC6_0040720		53 kDa	0.0071	INF	EV low, OE high	0	0	11	12	16				TcYC6_0021840
91	gene_product=Mitochondrial ATP synthase subunit, putative | protein_length=395	TcYC6_0021840		47 kDa	0.011	INF	EV low, OE high	0	0	8	7	11				TcYC6_0113450
92	gene_product=putative proteasome regulatory non-ATP-ase subunit 9 | protein_length=402	TcYC6_0113450		45 kDa	0.0053	INF	EV low, OE high	0	0	9	12	13				TcYC6_0114250
93	gene_product=RNA-binding protein, putative | protein_length=280	TcYC6_0114250		31 kDa	0.0089	INF	EV low, OE high	0	0	9	13	14				TcYC6_0015640
94	gene_product=nucleolar RNA helicase II, putative | protein_length=642	TcYC6_0015640		70 kDa	0.0028	INF	EV low, OE high	0	0	9	10	12				TcYC6_0095910
95	gene_product=hypothetical protein, conserved | protein_length=572	TcYC6_0095910		64 kDa	0.0003	INF	EV low, OE high	0	0	8	8	9				TcYC6_0052520
96	gene_product=coatomer subunit epsilon | protein_length=324	TcYC6_0052520		35 kDa	0.00014	INF	EV low, OE high	0	0	10	11	11				TcYC6_0032250
97	gene_product=hypothetical protein, conserved | protein_length=821	TcYC6_0032250 (+1)		90 kDa	0.014	INF	EV low, OE high	0	0	7	10	12				TcYC6_0074010
98	gene_product=hypothetical protein, conserved | protein_length=569	TcYC6_0074010		63 kDa	0.0021	INF	EV low, OE high	0	0	11	14	14				TcYC6_0000830
99	gene_product=ATP-dependent Clp protease subunit, heat shock protein 78, putative | protein_length=800	TcYC6_0000830		90 kDa	0.003	INF	EV low, OE high	0	0	7	7	9				TcYC6_0061530
100	gene_product=proteasome regulatory ATPase subunit 3, putative | protein_length=403	TcYC6_0061530		45 kDa	0.0026	INF	EV low, OE high	0	0	11	9	12				TcYC6_0025060
101	gene_product=mitochondrial carrier protein, putative | protein_length=288	TcYC6_0025060		32 kDa	0.00021	INF	EV low, OE high	0	0	10	9	9				TcYC6_0053500
102	gene_product=polypyrimidine tract-binding protein, putative | protein_length=490	TcYC6_0053500		53 kDa	0.0003	INF	EV low, OE high	0	0	8	8	9				TcYC6_0077240
103	gene_product=heterogeneous nuclear ribonucleoprotein H/F, putative | protein_length=448	TcYC6_0077240		50 kDa	0.0053	INF	EV low, OE high	0	0	12	13	9				TcYC6_0098360
104	gene_product=eukaryotic translation initiation factor 3 subunit d | protein_length=502	TcYC6_0098360		57 kDa	0.0026	INF	EV low, OE high	0	0	9	11	12				TcYC6_0037100
105	gene_product=Uncharacterised protein family (UPF0160), putative | protein_length=394	TcYC6_0037100		44 kDa	0.0049	INF	EV low, OE high	0	0	10	11	14				TcYC6_0063000
106	gene_product=nucleolar protein 56 | protein_length=481	TcYC6_0063000		54 kDa	0.0053	INF	EV low, OE high	0	0	9	12	13				TcYC6_0091620
107	gene_product=putative beta prime cop protein | protein_length=1193	TcYC6_0091620		135 kDa	0.0011	INF	EV low, OE high	0	0	10	10	12				TcYC6_0042220
108	gene_product=Present in the outer mitochondrial membrane proteome 37 | protein_length=579	TcYC6_0042220		64 kDa	0.0072	INF	EV low, OE high	0	0	10	15	12				TcYC6_0045370
109	gene_product=Monooxygenase, putative | protein_length=499	TcYC6_0045370		54 kDa	0.0092	INF	EV low, OE high	0	0	7	10	11				TcYC6_0049070
110	gene_product=translation initiation factor | protein_length=696	TcYC6_0049070		80 kDa	0.011	INF	EV low, OE high	0	0	7	8	11				TcYC6_0093870
111	gene_product=farnesyl pyrophosphate synthase | protein_length=362	TcYC6_0093870		41 kDa	0.0083	INF	EV low, OE high	0	0	8	9	12				TcYC6_0066570
112	gene_product=succinate dehydrogenase subunit | protein_length=327	TcYC6_0066570		36 kDa	0.00019	INF	EV low, OE high	0	0	10	9	10				TcYC6_0078710
113	gene_product=3-ketoacyl-CoA reductase, putative | protein_length=327	TcYC6_0078710		36 kDa	0.0069	INF	EV low, OE high	0	0	8	11	12				TcYC6_0093020
114	gene_product=pyrroline-5-carboxylate reductase, putative | protein_length=269	TcYC6_0093020		29 kDa	0.0021	INF	EV low, OE high	0	0	10	8	8				TcYC6_0024870
115	gene_product=spermidine synthase, putative | protein_length=296	TcYC6_0024870		33 kDa	0.0061	INF	EV low, OE high	0	0	7	10	10				TcYC6_0084390
116	gene_product=fatty acyl CoA synthetase 2, putative | protein_length=708	TcYC6_0084390		80 kDa	0.0092	INF	EV low, OE high	0	0	7	10	11				TcYC6_0045150
117	gene_product=electron-transfer-flavoprotein, alpha polypeptide, putative | protein_length=321	TcYC6_0045150		33 kDa	0.0091	INF	EV low, OE high	0	0	11	9	14				TcYC6_0114380
118	gene_product=metallo-peptidase, Clan MG, Family M24 | protein_length=382	TcYC6_0114380		43 kDa	0.0017	INF	EV low, OE high	0	0	10	8	10				TcYC6_0070940
119	gene_product=Co-chaperone protein P23 | protein_length=180	TcYC6_0070940		19 kDa	0.00095	INF	EV low, OE high	0	0	12	10	12				TcYC6_0028140
120	gene_product=nucleosome assembly protein-like protein, putative | protein_length=452	TcYC6_0028140		51 kDa	0.0076	INF	EV low, OE high	0	0	7	6	9				TcYC6_0010170
121	gene_product=hypothetical protein, conserved | protein_length=234	TcYC6_0010170		27 kDa	0.0012	INF	EV low, OE high	0	0	9	11	11				TcYC6_0044220
122	gene_product=proteasome alpha 7 subunit, putative | protein_length=247	TcYC6_0044220		28 kDa	0.0026	INF	EV low, OE high	0	0	9	11	12				TcYC6_0043440
123	gene_product=hypothetical protein, conserved | protein_length=1406	TcYC6_0043440		155 kDa	0.0076	INF	EV low, OE high	0	0	6	7	9				TcYC6_0121120
124	gene_product=eukaryotic translation initiation factor 3 subunit c | protein_length=716	TcYC6_0121120		82 kDa	0.0017	INF	EV low, OE high	0	0	10	8	10				TcYC6_0080140
125	gene_product=Elongation factor G1, mitochondrial, putative | protein_length=746	TcYC6_0080140		85 kDa	0.0047	INF	EV low, OE high	0	0	7	9	10				TcYC6_0071380
126	gene_product=Mitochondrial import receptor subunit ATOM40, putative | protein_length=350	TcYC6_0071380		39 kDa	0.011	INF	EV low, OE high	0	0	7	8	11				TcYC6_0102340
127	gene_product=proteasome regulatory ATPase subunit 2, putative | protein_length=437	TcYC6_0102340		49 kDa	0.0053	INF	EV low, OE high	0	0	7	8	10				TcYC6_0018720
128	gene_product=fatty acid elongase, putative | protein_length=279	TcYC6_0018720		32 kDa	0.0045	INF	EV low, OE high	0	0	8	11	11				TcYC6_0097600
129	gene_product=reticulon domain protein, putative | protein_length=186	TcYC6_0097600		21 kDa	0.014	INF	EV low, OE high	0	0	10	7	12				TcYC6_0035040
130	gene_product=Possible lysine decarboxylase, putative | protein_length=322	TcYC6_0035040		37 kDa	0.013	INF	EV low, OE high	0	0	6	10	8				TcYC6_0123520
131	gene_product=Regulatory particle triple-A ATPase subunit 6 | protein_length=404	TcYC6_0123520		45 kDa	0.0026	INF	EV low, OE high	0	0	8	6	7				TcYC6_0078190
132	gene_product=beta prime cop protein, putative | protein_length=909	TcYC6_0078190		100 kDa	0.0047	INF	EV low, OE high	0	0	7	10	9				TcYC6_0047750
133	gene_product=peptidase t, putative | protein_length=419	TcYC6_0047750		47 kDa	0.00019	INF	EV low, OE high	0	0	10	9	10				TcYC6_0111780
134	gene_product=serine peptidase, Clan SJ, family S16, putative | protein_length=398	TcYC6_0111780		45 kDa	0.0061	INF	EV low, OE high	0	0	7	10	10				TcYC6_0109350
135	gene_product=oxidoreductase, putative | protein_length=337	TcYC6_0109350		36 kDa	0.00058	INF	EV low, OE high	0	0	7	7	6				TcYC6_0043470
136	gene_product=hypothetical protein, conserved | protein_length=427	TcYC6_0043470		48 kDa	0.013	INF	EV low, OE high	0	0	9	6	10				TcYC6_0146880
137	gene_product=retrotransposon hot spot (RHS) protein, putative | protein_length=562	TcYC6_0146880		64 kDa	0.0021	INF	EV low, OE high	0	0	8	8	10				TcYC6_0075920
138	gene_product=GTP-binding protein, putative | protein_length=394	TcYC6_0075920		44 kDa	0.0076	INF	EV low, OE high	0	0	6	7	9				TcYC6_0019050
139	gene_product=proteasome alpha 3 subunit, putative | protein_length=286	TcYC6_0019050		32 kDa	0.014	INF	EV low, OE high	0	0	10	7	12				TcYC6_0048680
140	gene_product=Mak10 subunit, NatC N(alpha)-terminal acetyltransferase, putative | protein_length=736	TcYC6_0048680		83 kDa	0.0026	INF	EV low, OE high	0	0	6	7	8				TcYC6_0092220
141	gene_product=heat shock protein DNAJ, putative | protein_length=321	TcYC6_0092220		36 kDa	0.013	INF	EV low, OE high	0	0	6	8	10				TcYC6_0125780
142	gene_product=proteasome subunit alpha type-1, putative | protein_length=265	TcYC6_0125780		29 kDa	0.003	INF	EV low, OE high	0	0	9	7	7				TcYC6_0015710
143	gene_product=small GTP-binding protein, putative | protein_length=194	TcYC6_0015710		22 kDa	0.0091	INF	EV low, OE high	0	0	11	9	7				TcYC6_0045140
144	gene_product=Component of motile flagella 15 | protein_length=630	TcYC6_0045140		68 kDa	0.0026	INF	EV low, OE high	0	0	7	6	8				TcYC6_0094080
145	gene_product=alanyl-tRNA synthetase, putative | protein_length=959	TcYC6_0094080		106 kDa	0.012	INF	EV low, OE high	0	0	8	5	8				TcYC6_0032520
146	gene_product=GDP-mannose pyrophosphorylase | protein_length=370	TcYC6_0032520		41 kDa	0.0053	INF	EV low, OE high	0	0	7	8	10				TcYC6_0108110
147	gene_product=thymine-7-hydroxylase, putative | protein_length=319	TcYC6_0108110		37 kDa	0.0026	INF	EV low, OE high	0	0	6	7	8				TcYC6_0006080
148	gene_product=ubiquinone biosynthesis methyltransferase, putative | protein_length=285	TcYC6_0006080		32 kDa	0.0011	INF	EV low, OE high	0	0	5	5	6				TcYC6_0051680
149	gene_product=eukaryotic translation initiation factor 3 subunit k | protein_length=203	TcYC6_0051680		22 kDa	0.00021	INF	EV low, OE high	0	0	9	9	10				TcYC6_0079270
150	gene_product=putative pumilio/PUF RNA binding protein 6 | protein_length=826	TcYC6_0079270		92 kDa	0.013	INF	EV low, OE high	0	0	6	9	10				TcYC6_0098800
151	gene_product=protein mkt1, putative | protein_length=734	TcYC6_0098800		83 kDa	0.0085	INF	EV low, OE high	0	0	7	7	10				TcYC6_0065700
152	gene_product=eukaryotic translation initiation factor 2 beta subunit, putative | protein_length=343	TcYC6_0065700		38 kDa	0.00095	INF	EV low, OE high	0	0	5	6	6				TcYC6_0017130
153	gene_product=nucleosome assembly protein (NAP), putative | protein_length=307	TcYC6_0017130		34 kDa	0.0034	INF	EV low, OE high	0	0	8	8	6				TcYC6_0100540
154	gene_product=hypothetical protein, conserved | protein_length=550	TcYC6_0100540		61 kDa	0.0026	INF	EV low, OE high	0	0	6	8	7				TcYC6_0057400
155	gene_product=Eukaryotic translation initiation factor 4E type 6, putative | protein_length=186	TcYC6_0057400		21 kDa	0.0052	INF	EV low, OE high	0	0	5	7	7				TcYC6_0017350
156	gene_product=putative transmembrane protein | protein_length=278	TcYC6_0017350		30 kDa	0.0076	INF	EV low, OE high	0	0	7	6	9				TcYC6_0073450
157	gene_product=arginyl-tRNA synthetase, putative | protein_length=692	TcYC6_0073450		79 kDa	0.004	INF	EV low, OE high	0	0	7	5	6				TcYC6_0012500
158	gene_product=cation transporter | protein_length=372	TcYC6_0012500		39 kDa	0.0085	INF	EV low, OE high	0	0	9	6	9				TcYC6_0081510
159	gene_product=mitochondrial carrier protein, putative | protein_length=293	TcYC6_0081510		32 kDa	0.00095	INF	EV low, OE high	0	0	6	6	5				TcYC6_0070220
160	gene_product=cAMP-dependent protein kinase catalytic subunit 2 | protein_length=331	TcYC6_0070220		38 kDa	0.0026	INF	EV low, OE high	0	0	7	8	6				TcYC6_0023180
161	gene_product=proteasome alpha 2 subunit, putative | protein_length=231	TcYC6_0023180		25 kDa	0.00058	INF	EV low, OE high	0	0	7	7	6				TcYC6_0025310
162	gene_product=chaperone DNAJ protein, putative | protein_length=465	TcYC6_0025310		50 kDa	0.011	INF	EV low, OE high	0	0	6	5	8				TcYC6_0018670
163	gene_product=hypothetical protein, conserved | protein_length=537	TcYC6_0018670		55 kDa	0.004	INF	EV low, OE high	0	0	5	6	7				TcYC6_0058720
164	gene_product=Adenine phosphoribosyltransferase, putative | protein_length=235	TcYC6_0058720		26 kDa	0.011	INF	EV low, OE high	0	0	5	6	8				TcYC6_0083450
165	gene_product=lysophospholipase, putative | protein_length=281	TcYC6_0083450		30 kDa	0.011	INF	EV low, OE high	0	0	6	5	8				TcYC6_0086490
166	gene_product=nitrilase, putative | protein_length=276	TcYC6_0086490		31 kDa	0.0026	INF	EV low, OE high	0	0	7	6	8				TcYC6_0049100
167	gene_product=Macro domain containing protein, putative | protein_length=297	TcYC6_0049100		32 kDa	0.0045	INF	EV low, OE high	0	0	6	6	8				TcYC6_0080300
168	gene_product=hypothetical protein, conserved | protein_length=479	TcYC6_0080300		53 kDa	0.0099	INF	EV low, OE high	0	0	5	7	8				TcYC6_0046060
169	gene_product=hypothetical protein | protein_length=428	TcYC6_0046060		48 kDa	0.0034	INF	EV low, OE high	0	0	3	4	4				TcYC6_0061700
170	gene_product=proteasome beta-1 subunit, putative | protein_length=284	TcYC6_0061700		31 kDa	0.011	INF	EV low, OE high	0	0	5	6	8				TcYC6_0006040
171	gene_product=eukaryotic translation initiation factor 4 gamma 4 | protein_length=669	TcYC6_0006040		77 kDa	0.00058	INF	EV low, OE high	0	0	7	7	6				TcYC6_0043870
172	gene_product=cytochrome b5 | protein_length=133	TcYC6_0043870		15 kDa	0.0045	INF	EV low, OE high	0	0	6	6	8				TcYC6_0070110
173	gene_product=hypothetical protein, conserved | protein_length=357	TcYC6_0070110		42 kDa	0.0034	INF	EV low, OE high	0	0	8	8	6				TcYC6_0090340
174	gene_product=putative NAD dependent epimerase/dehydratase family | protein_length=501	TcYC6_0090340		55 kDa	0.0026	INF	EV low, OE high	0	0	6	8	7				TcYC6_0074570
175	gene_product=putative calpain cysteine peptidase | protein_length=4954	TcYC6_0074570		572 kDa	0.0085	INF	EV low, OE high	0	0	4	6	6				TcYC6_0048820
176	gene_product=hydrolase, alpha/beta fold family, putative | protein_length=312	TcYC6_0048820		35 kDa	0.004	INF	EV low, OE high	0	0	6	5	7				TcYC6_0089180
177	gene_product=hypothetical protein, conserved | protein_length=157	TcYC6_0089180		17 kDa	0.004	INF	EV low, OE high	0	0	6	5	7				TcYC6_0093140
178	gene_product=proteasome regulatory ATPase subunit 5 | protein_length=441	TcYC6_0093140		49 kDa	0.004	INF	EV low, OE high	0	0	7	6	5				TcYC6_0024840
179	gene_product=hypothetical protein, conserved | protein_length=357	TcYC6_0024840		38 kDa	0.012	INF	EV low, OE high	0	0	6	6	9				TcYC6_0041720
180	gene_product=cyclophilin, putative | protein_length=194	TcYC6_0041720		21 kDa	0.0071	INF	EV low, OE high	0	0	5	5	7				TcYC6_0025480
181	gene_product=cytochrome c oxidase assembly factor, putative | protein_length=270	TcYC6_0025480		31 kDa	0.0068	INF	EV low, OE high	0	0	6	4	5				TcYC6_0101840
182	gene_product=hypothetical protein, conserved | protein_length=604	TcYC6_0101840 (+2)		67 kDa	0.0011	INF	EV low, OE high	0	0	5	5	6				TcYC6_0080540
183	gene_product=eukaryotic translation initiation factor 3 subunit l | protein_length=489	TcYC6_0080540		56 kDa	0.00095	INF	EV low, OE high	0	0	5	6	6				TcYC6_0127280
184	gene_product=short chain 3-hydroxyacyl-CoA dehydrogenase, putative | protein_length=291	TcYC6_0127280		32 kDa	0.0099	INF	EV low, OE high	0	0	8	5	7				TcYC6_0052720
185	gene_product=Metalloprotease M41 FtsH, putative | protein_length=686	TcYC6_0052720		76 kDa	0.0026	INF	EV low, OE high	0	0	7	6	8				TcYC6_0000230
186	gene_product=cytochrome b5-dependent oleate desaturase | protein_length=412	TcYC6_0000230		47 kDa	0.011	INF	EV low, OE high	0	0	8	5	6				TcYC6_0012150
187	gene_product=Eukaryotic translation initiation factor 3 subunit E | protein_length=407	TcYC6_0012150		46 kDa	0.0021	INF	EV low, OE high	0	0	4	4	5				TcYC6_0099660
188	gene_product=ATP-dependent DEAD/H RNA helicase, putative | protein_length=406	TcYC6_0099660		46 kDa	0.0085	INF	EV low, OE high	0	0	6	6	4				TcYC6_0121980
189	gene_product=hypothetical protein, conserved | protein_length=258	TcYC6_0121980		29 kDa	0.00068	INF	EV low, OE high	0	0	6	6	7				TcYC6_0123800
190	gene_product=hypothetical protein, conserved | protein_length=1005	TcYC6_0123800		110 kDa	0.011	INF	EV low, OE high	0	0	6	5	8				TcYC6_0124910
191	gene_product=sterol C-24 reductase, putative | protein_length=488	TcYC6_0124910		58 kDa	0.0071	INF	EV low, OE high	0	0	5	7	5				TcYC6_0071290
192	gene_product=rotamase, putative | protein_length=354	TcYC6_0071290		38 kDa	0.0076	INF	EV low, OE high	0	0	6	7	9				TcYC6_0098420
193	gene_product=homoserine kinase | protein_length=336	TcYC6_0098420		36 kDa	0.004	INF	EV low, OE high	0	0	6	5	7				TcYC6_0086000
194	gene_product=hypothetical protein, conserved | protein_length=214	TcYC6_0086000		24 kDa	0.0085	INF	EV low, OE high	0	0	6	6	4				TcYC6_0036070
195	gene_product=ATP-dependent protease ATPase subunit HslU2 | protein_length=490	TcYC6_0036070		55 kDa	0.013	INF	EV low, OE high	0	0	4	3	5				TcYC6_0054230
196	gene_product=eukaryotic translation initiation factor 1A, putative | protein_length=170	TcYC6_0054230		19 kDa	0.013	INF	EV low, OE high	0	0	4	3	5				TcYC6_0028060
197	gene_product=succinate dehydrogenase iron-sulfur subunit | protein_length=186	TcYC6_0028060		21 kDa	0.0071	INF	EV low, OE high	0	0	5	5	7				TcYC6_0112230
198	gene_product=proteasome regulatory non-ATPase subunit 11, putative | protein_length=310	TcYC6_0112230		34 kDa	0.0085	INF	EV low, OE high	0	0	3	3	2				TcYC6_0101190
199	gene_product=lectin, putative | protein_length=549	TcYC6_0101190		64 kDa	0.0068	INF	EV low, OE high	0	0	4	5	6				TcYC6_0006190
200	gene_product=ATP-dependent protease subunit HslV, putative | protein_length=209	TcYC6_0006190		23 kDa	0.0021	INF	EV low, OE high	0	0	4	4	5				TcYC6_0052930
201	gene_product=G5-interacting protein, putative | protein_length=627	TcYC6_0052930		71 kDa	0.013	INF	EV low, OE high	0	0	4	3	5				TcYC6_0055330
202	gene_product=coatomer delta subunit | protein_length=539	TcYC6_0055330		58 kDa	0.0068	INF	EV low, OE high	0	0	4	5	6				TcYC6_0015540
203	gene_product=dihydrolipoamide branched chain transacylase, putative | protein_length=444	TcYC6_0015540		48 kDa	0.0011	INF	EV low, OE high	0	0	5	5	6				TcYC6_0115350
204	gene_product=Activator of Hsp90 ATPase, N-terminal/Activator of Hsp90 ATPase-like protein, putative | protein_length=332	TcYC6_0115350		37 kDa	0.00095	INF	EV low, OE high	0	0	6	6	5				TcYC6_0121450
205	gene_product=prolyl endopeptidase | protein_length=697	TcYC6_0121450		78 kDa	0.0011	INF	EV low, OE high	0	0	5	5	6				TcYC6_0062290
206	gene_product=ubiquitin-conjugating enzyme E2, putative | protein_length=148	TcYC6_0062290		17 kDa	0.004	INF	EV low, OE high	0	0	5	7	6				TcYC6_0068120
207	gene_product=hypothetical protein, conserved | protein_length=442	TcYC6_0068120		50 kDa	0.0045	INF	EV low, OE high	0	0	6	6	8				TcYC6_0126660
208	gene_product=hypothetical protein, conserved | protein_length=306	TcYC6_0126660		34 kDa	0.0068	INF	EV low, OE high	0	0	4	6	5				TcYC6_0037010
209	gene_product=oligopeptidase b | protein_length=714	TcYC6_0037010		81 kDa	0.0034	INF	EV low, OE high	0	0	3	4	4				TcYC6_0082060
210	gene_product=hypothetical protein, conserved | protein_length=482	TcYC6_0082060		53 kDa	0.0068	INF	EV low, OE high	0	0	6	4	5				TcYC6_0089380
211	gene_product=twinfilin | protein_length=313	TcYC6_0089380		35 kDa	0.0085	INF	EV low, OE high	0	0	6	4	6				TcYC6_0081230
212	gene_product=fumarate hydratase, putative | protein_length=555	TcYC6_0081230		61 kDa	0.0068	INF	EV low, OE high	0	0	6	5	4				TcYC6_0077330
213	gene_product=hypothetical protein, conserved | protein_length=143	TcYC6_0077330		16 kDa	0.0068	INF	EV low, OE high	0	0	4	5	6				TcYC6_0079170
214	gene_product=mitochondrial RNA binding protein, putative | protein_length=309	TcYC6_0079170		34 kDa	0.0021	INF	EV low, OE high	0	0	4	5	4				TcYC6_0059410
215	gene_product=Proline dehydrogenase, mitochondrial | protein_length=566	TcYC6_0059410		65 kDa	0.0045	INF	EV low, OE high	0	0	3	3	4				TcYC6_0028230
216	gene_product=nucleobase transporter, putative | protein_length=440	TcYC6_0028230		48 kDa	0.00095	INF	EV low, OE high	0	0	6	5	6				TcYC6_0073050
217	gene_product=Eukaryotic translation initiation factor 4E-1 | protein_length=261	TcYC6_0073050		29 kDa	0.00095	INF	EV low, OE high	0	0	5	6	6				TcYC6_0074410
218	gene_product=Mitochondrial ATP synthase subunit, putative | protein_length=169	TcYC6_0074410		20 kDa	0.0021	INF	EV low, OE high	0	0	5	4	4				TcYC6_0101200
219	gene_product=U-box domain containing protein, putative | protein_length=625	TcYC6_0101200		70 kDa	0.0045	INF	EV low, OE high	0	0	3	3	4				TcYC6_0122110
220	gene_product=chaperone DNAJ protein, putative | protein_length=338	TcYC6_0122110 (+1)		36 kDa	0.00095	INF	EV low, OE high	0	0	6	5	6				TcYC6_0109250
221	gene_product=LETM1 and EF-hand domain-containing protein 1, putative | protein_length=479	TcYC6_0109250		54 kDa	0.013	INF	EV low, OE high	0	0	3	4	5				TcYC6_0064310
222	gene_product=small GTP-binding protein Rab11, putative | protein_length=217	TcYC6_0064310		24 kDa	0.013	INF	EV low, OE high	0	0	4	3	5				TcYC6_0007440
223	gene_product=ATP synthase, putative | protein_length=216	TcYC6_0007440		25 kDa	0.0071	INF	EV low, OE high	0	0	5	5	7				TcYC6_0008340
224	gene_product=phosphoenolpyruvate mutase, putative | protein_length=299	TcYC6_0008340		33 kDa	0.0021	INF	EV low, OE high	0	0	4	4	5				TcYC6_0051970
225	gene_product=Ras-related protein RAB2B, putative | protein_length=207	TcYC6_0051970		23 kDa	0.0034	INF	EV low, OE high	0	0	4	4	3				TcYC6_0070230
226	gene_product=rab7 GTP binding protein, putative | protein_length=221	TcYC6_0070230		24 kDa	0.013	INF	EV low, OE high	0	0	4	3	5				TcYC6_0045400
227	gene_product=Protein of unknown function (DUF1637), putative | protein_length=267	TcYC6_0045400		29 kDa	0.0068	INF	EV low, OE high	0	0	6	4	5				TcYC6_0044970
228	gene_product=hypothetical protein | protein_length=1363	TcYC6_0044970		157 kDa	0.013	INF	EV low, OE high	0	0	4	3	5				TcYC6_0114810
229	gene_product=hypothetical protein, conserved | protein_length=1470	TcYC6_0114810		161 kDa	0.0085	INF	EV low, OE high	0	0	2	3	3				TcYC6_0112360
230	gene_product=importin beta-1 subunit, putative | protein_length=864	TcYC6_0112360		95 kDa	0.0034	INF	EV low, OE high	0	0	4	4	3				TcYC6_0080470
231	gene_product=proteasome subunit beta type-2, putative | protein_length=206	TcYC6_0080470		23 kDa	0.012	INF	EV low, OE high	0	0	4	4	6				TcYC6_0086100
232	gene_product=methyltransferase domain containing protein, putative | protein_length=354	TcYC6_0086100		40 kDa	0.0045	INF	EV low, OE high	0	0	4	3	3				TcYC6_0056180
233	gene_product=hypothetical protein | protein_length=561	TcYC6_0056180		61 kDa	0.0045	INF	EV low, OE high	0	0	3	3	4				TcYC6_0064220
234	gene_product=hypothetical protein, conserved | protein_length=1719	TcYC6_0064220		187 kDa	0.012	INF	EV low, OE high	0	0	2	3	2				TcYC6_0032960
235	gene_product=actin interacting protein-like protein | protein_length=518	TcYC6_0032960		57 kDa	0.0034	INF	EV low, OE high	0	0	4	4	3				TcYC6_0043230
236	gene_product=protein transport protein SEC61 subunit alpha, putative | protein_length=481	TcYC6_0043230		54 kDa	0.013	INF	EV low, OE high	0	0	4	3	5				TcYC6_0022680
237	gene_product=metallo-peptidase, Clan MG, Family M24 | protein_length=475	TcYC6_0022680		53 kDa	0.012	INF	EV low, OE high	0	0	3	2	2				TcYC6_0080030
238	gene_product=RNA editing complex protein MP18, putative | protein_length=161	TcYC6_0080030		18 kDa	0.0034	INF	EV low, OE high	0	0	4	3	4				TcYC6_0109730
239	gene_product=hypothetical protein, conserved | protein_length=1245	TcYC6_0109730		138 kDa	0.0021	INF	EV low, OE high	0	0	4	5	4				TcYC6_0098040
240	gene_product=chaperonin HSP60/CNP60, putative | protein_length=534	TcYC6_0098040		58 kDa	0.013	INF	EV low, OE high	0	0	4	5	3				TcYC6_0077260
241	gene_product=translation initiation factor IF-2, putative | protein_length=834	TcYC6_0077260		94 kDa	0.013	INF	EV low, OE high	0	0	4	3	5				TcYC6_0098490
242	gene_product=conserved repeat domain containing protein, putative | protein_length=203	TcYC6_0098490		23 kDa	0.0034	INF	EV low, OE high	0	0	3	4	4				TcYC6_0018580
243	gene_product=mitochondrial DNA polymerase I protein C | protein_length=1625	TcYC6_0018580		181 kDa	0.0085	INF	EV low, OE high	0	0	3	3	2				TcYC6_0099200
244	gene_product=Golgi/lysosome glycoprotein 1, putative | protein_length=615	TcYC6_0099200		68 kDa	0.013	INF	EV low, OE high	0	0	3	4	5				TcYC6_0046120
245	gene_product=deoxyuridine triphosphatase, putative | protein_length=283	TcYC6_0046120		32 kDa	0.012	INF	EV low, OE high	0	0	2	2	3				TcYC6_0031090
246	gene_product=mitochondrial DNA primase, putative | protein_length=623	TcYC6_0031090		69 kDa	0.0085	INF	EV low, OE high	0	0	3	2	3				TcYC6_0091650
247	gene_product=proteasome beta 7 subunit, putative | protein_length=218	TcYC6_0091650		24 kDa	0.013	INF	EV low, OE high	0	0	4	3	5				TcYC6_0043160
248	gene_product=protein transport protein SEC31, putative | protein_length=1234	TcYC6_0043160		132 kDa	0.013	INF	EV low, OE high	0	0	3	5	4				TcYC6_0052350
249	gene_product=Chaperonin HSP60, mitochondrial | protein_length=594	TcYC6_0052350		64 kDa	0.012	INF	EV low, OE high	0	0	2	2	3				TcYC6_0080170
250	gene_product=ubiquitin-like protein, putative | protein_length=298	TcYC6_0080170		33 kDa	0.0034	INF	EV low, OE high	0	0	4	3	4				TcYC6_0121580
251	gene_product=RNA editing complex protein, putative | protein_length=187	TcYC6_0121580		21 kDa	0.0085	INF	EV low, OE high	0	0	3	3	2				TcYC6_0040550
252	gene_product=ubiquinone biosynthesis protein-like protein, putative | protein_length=252	TcYC6_0040550		28 kDa	0.0045	INF	EV low, OE high	0	0	3	3	4				TcYC6_0124160
253	gene_product=microtubule-associated protein, putative | protein_length=990	TcYC6_0124160 (+1)		114 kDa	0.0068	INF	EV low, OE high	0	0	4	5	6				TcYC6_0003610
254	gene_product=phosphoribosylpyrophosphate synthetase, putative | protein_length=401	TcYC6_0003610 (+1)		44 kDa	0.013	INF	EV low, OE high	0	0	3	4	5				TcYC6_0071400
255	gene_product=TPR repeat/Tetratricopeptide repeat, putative | protein_length=352	TcYC6_0071400		39 kDa	0.0085	INF	EV low, OE high	0	0	3	2	3				TcYC6_0081520
256	gene_product=Kinesin-13 3, putative | protein_length=549	TcYC6_0081520		61 kDa	0.012	INF	EV low, OE high	0	0	4	6	4				TcYC6_0126280
257	gene_product=phosphomannomutase, putative | protein_length=245	TcYC6_0126280		28 kDa	0.0034	INF	EV low, OE high	0	0	4	4	3				TcYC6_0046530
258	gene_product=hypothetical protein, conserved | protein_length=120	TcYC6_0046530		15 kDa	0.0034	INF	EV low, OE high	0	0	3	4	4				TcYC6_0101340
259	gene_product=Uncharacterized ACR, COG1678, putative | protein_length=517	TcYC6_0101340		56 kDa	0.0034	INF	EV low, OE high	0	0	3	4	4				TcYC6_0066560
260	gene_product=dihydroorotate dehydrogenase, putative | protein_length=314	TcYC6_0066560		34 kDa	0.0085	INF	EV low, OE high	0	0	3	2	3				TcYC6_0008820
261	gene_product=SPFH domain / Band 7 family protein, putative | protein_length=406	TcYC6_0008820		44 kDa	0.0045	INF	EV low, OE high	0	0	3	4	3				TcYC6_0031280
262	gene_product=hypothetical protein, conserved | protein_length=992	TcYC6_0031280		107 kDa	0.0045	INF	EV low, OE high	0	0	3	4	3				TcYC6_0044670
263	gene_product=hypothetical protein, conserved | protein_length=210	TcYC6_0044670		23 kDa	0.0045	INF	EV low, OE high	0	0	3	3	4				TcYC6_0092000
264	gene_product=cell differentiation protein, putative | protein_length=313	TcYC6_0092000		35 kDa	0.0045	INF	EV low, OE high	0	0	4	3	3				TcYC6_0127080
265	gene_product=inositol-3-phosphate synthase, putative | protein_length=528	TcYC6_0127080		58 kDa	0.012	INF	EV low, OE high	0	0	2	3	2				TcYC6_0009320
266	gene_product=ubiquitin-conjugating enzyme variant Kua-like, putative | protein_length=270	TcYC6_0009320		31 kDa	0.0045	INF	EV low, OE high	0	0	3	4	3				TcYC6_0075820
267	gene_product=Vesicle-associated membrane protein 7 | protein_length=222	TcYC6_0075820		25 kDa	0.013	INF	EV low, OE high	0	0	4	3	5				TcYC6_0080900
268	gene_product=beta galactofuranosyl glycosyltransferase, putative | protein_length=399	TcYC6_0080900		46 kDa	0.0034	INF	EV low, OE high	0	0	4	3	4				TcYC6_0075540
269	gene_product=ubiquitin carboxyl-terminal hydrolase, putative | protein_length=236	TcYC6_0075540		26 kDa	0.0085	INF	EV low, OE high	0	0	2	3	3				TcYC6_0017090
270	gene_product=calpain-like cysteine peptidase , putative | protein_length=130	TcYC6_0017090		15 kDa	0.0085	INF	EV low, OE high	0	0	3	3	2				TcYC6_0046010
271	gene_product=Cytochrome c oxidase biogenesis protein Cmc1 like, putative | protein_length=184	TcYC6_0046010		22 kDa	0.012	INF	EV low, OE high	0	0	2	3	2				TcYC6_0093000
272	gene_product=Dynamin family, putative | protein_length=611	TcYC6_0093000		68 kDa	0.0045	INF	EV low, OE high	0	0	3	4	3				TcYC6_0068020
273	gene_product=hypothetical protein, conserved | protein_length=305	TcYC6_0068020		34 kDa	0.012	INF	EV low, OE high	0	0	3	2	2				TcYC6_0007620
274	gene_product=Suppressor of G2 allele of SKP1, putative | protein_length=216	TcYC6_0007620		24 kDa	0.0085	INF	EV low, OE high	0	0	3	3	2				TcYC6_0037330
275	gene_product=hypothetical protein, conserved | protein_length=1139	TcYC6_0037330		126 kDa	0.0085	INF	EV low, OE high	0	0	2	3	3				TcYC6_0103430
276	gene_product=hypothetical protein, conserved | protein_length=361	TcYC6_0103430		40 kDa	0.012	INF	EV low, OE high	0	0	2	2	3				TcYC6_0013020
277	gene_product=p450 reductase, putative | protein_length=629	TcYC6_0013020		71 kDa	0.012	INF	EV low, OE high	0	0	2	2	3				TcYC6_0024680
278	gene_product=hypothetical protein, conserved | protein_length=120	TcYC6_0024680		13 kDa	0.0085	INF	EV low, OE high	0	0	2	3	3				TcYC6_0084580
279	gene_product=hypothetical protein, conserved | protein_length=229	TcYC6_0084580		26 kDa	0.0085	INF	EV low, OE high	0	0	2	3	3				TcYC6_0042560
280	gene_product=methyltransferase domain containing protein, putative | protein_length=264	TcYC6_0042560		30 kDa	0.0085	INF	EV low, OE high	0	0	2	3	3				TcYC6_0093190
281	gene_product=prefoldin, putative | protein_length=165	TcYC6_0093190		18 kDa	0.012	INF	EV low, OE high	0	0	3	2	2				TcYC6_0055960
282	gene_product=small GTP-binding protein Rab18, putative | protein_length=218	TcYC6_0055960		24 kDa	0.012	INF	EV low, OE high	0	0	3	2	2				TcYC6_0068040
283	gene_product=vesicle-associated membrane protein, putative | protein_length=205	TcYC6_0068040		23 kDa	0.012	INF	EV low, OE high	0	0	2	2	3				TcYC6_0032600
284	gene_product=lathosterol oxidase, putative | protein_length=278	TcYC6_0032600		33 kDa	0.012	INF	EV low, OE high	0	0	2	2	3
END OF FILE
